# Supplementary material for: What if cancer survival in Britain were the same as in Europe: how many deaths are avoidable?
Source: Br J Cancer. 2009 Dec 3;101(Suppl 2):S115–24. doi: 10.1038/sj.bjc.6605401 (PMC2790713; doi:10.1038/sj.bjc.6605401)
Supplement: Supplementary Tables 1–3 [file 6605401x1.xls]

## Sheet: Table 1
Table 1: Nordic sensitivity analysis
Avoidable deaths - number of deaths (and percentage of excess deaths1) that would be avoidable in Great Britain within five years of diagnosis, based on the mean survival estimates for Nordic countries (Denmark, Finland, Iceland and Sweden): selected cancers, adults (15-99 years) diagnosed during 1985-89
	Patients diagnosed in Great Britain during 1985-89
			Avoidable deaths based on
			mean Nordic survival2
Malignancy	No. of patients	Excess deaths1	No.	%
Oral cavity	4107	2164	160	7.39372
Oesophagus	21959	20161	319	1.58226
Stomach	48192	42851	2080	4.85403
Colon	74591	43995	4294	9.7602
Rectum	46859	28200	2013	7.1383
Pancreas	24822	24014	-113	-0.470559
Larynx	8019	2759	-69	-2.50091
Lung	163781	153415	1612	1.05074
Melanoma	17526	3722	860	23.1059
Breast	124499	41907	11217	26.7664
Cervix uteri	20656	7748	712	9.18947
Corpus uteri	17562	4967	989	19.9114
Ovary	22861	16102	1614	10.0236
Prostate	54318	30015	5629	18.754
Testis	6098	600	100	16.6667
Bladder	52697	19429	855	4.40064
Kidney	15922	9887	832	8.41509
Brain	12714	10778	428	3.97105
Hodgkin's disease	5830	1628	173	10.6265
Non-Hodgkin lymphoma	25195	14130	479	3.38995
Multiple myeloma	11497	9200	969	10.5326
Leukaemia	16352	11832	378	3.19473
Other cancers3
GB survival higher4	7211	2592	-150	-5.78704
GB survival lower4	36283	24174	1610	6.66005
All cancers (over five-year period)
GB survival higher4	67927	24780	-332
GB survival lower4	771624	501490	37323	7.09199
Total	839551	526270
All cancers (annual avoidable deaths)
GB survival higher4			-66.4
GB survival lower4			7464.6
1 Difference between the number of deaths observed among cancer patients within five years of diagnosis, and the number expected from background mortality by age and sex in Britain (see text)
2 Based on relative survival estimates from EUROCARE-2 study for 1985-89 patients (see text).
3 Sum for seventeen other cancers, analysed separately (see below).
4 Numbers of avoidable deaths summed separately according to whether survival in Great Britain was higher or lower than the mean European survival estimate
	Patients diagnosed in Great Britain during 1985-89
			Avoidable deaths based on
			mean Nordic survival2
Malignancy	No. of patients	Excess deaths1	No.	%
Other cancers analysed in the EUROCARE studies
Biliary tract	5553	4995	-104	-2.08208
Bone	1430	702	125	17.8063
Choroid	904	211	-46	-21.8009
Hypopharynx	1815	1427	78	5.46601
Lip	1453	119	1	0.840336
Liver	4092	3957	27	0.682335
Nasal cavities	1705	988	144	14.5749
Nasopharynx	875	577	181	31.3692
Oropharynx	1639	1075	66	6.13953
Penis	1471	454	10	2.20264
Pleura	3423	3281	15	0.457178
Salivary glands	1414	566	89	15.7244
Small intestine	1637	1152	121	10.5035
Soft tissues	4293	1969	294	14.9314
Thyroid gland	3867	1214	266	21.911
Tongue	3069	1817	55	3.02697
Vagina, vulva	4854	2262	138	6.1008
GB survival higher4	7211	2592	-150
GB survival lower4	36283	24174	1610

## Sheet: Table 2
Table 2: 2% sensitivity analysis
Avoidable deaths - number of deaths (and percentage of excess deaths1) that would be avoidable in Great Britain within five years of diagnosis, based on the mean (or the highest) survival estimates for 13 other countries in Europe: selected cancers, adults (15-99 years) diagnosed during 1985-89, 1990-94 and 1995-99: assuming that survival in Britain was 2% higher for each cancer than actually rep…
	Patients diagnosed in Great Britain during 1985-89								Patients diagnosed in Great Britain during 1990-94								Patients diagnosed in Great Britain during 1995-99
			Avoidable deaths based on:								Avoidable deaths based on:								Avoidable deaths based on:
			Mean European survival2			Highest European survival2					Mean European survival2			Highest European survival2					Mean European survival2			Highest European survival2
Malignancy	No. of patients	Excess deaths1	No.	%		No.	%		No. of patients	Excess deaths1	No.	%		No.	%		No. of patients	Excess deaths1	No.	%		No.	%
Oral cavity	4107	2125	10	0.5		536	25.2		4993	2296	-289	-12.6		80	3.5		5527	2484	-244	-9.8		211	8.5
Oesophagus	21959	20125	222	1.1		258	1.3		27409	24916	-206	-0.8		331	1.3		29078	26365	207	0.8		635	2.4
Stomach	48192	42744	3468	8.1		5076	11.9		46755	40605	3652	9		5019	12.4		41705	35511	3104	8.7		4130	11.6
Colon	74591	43383	3700	8.5		6977	16.1		86095	46329	3859	8.3		6422	13.9		88908	44483	3706	8.3		5018	11.3
Rectum	46859	27827	1428	5.1		3375	12.1		52605	28711	1321	4.6		3853	13.4		56312	27297	785	2.9		2446	9
Pancreas	24822	23997	184	0.8		123	0.5		26462	25338	-95	-0.4		79	0.3		26002	25067	111	0.4		355	1.4
Larynx	8019	2654	-277	-10.4		507	19.1		8934	3029	-281	-9.3		237	7.8		9761	3406	8	0.2		491	14.4
Lung	163781	153207	3441	2.2		6383	4.2		168693	156410	3609	2.3		7214	4.6		156854	145345	4831	3.3		6491	4.5
Melanoma	17526	3446	-99	-2.9		734	21.3		22059	3891	38	1		1061	27.3		26469	3759	-178	-4.7		542	14.4
Breast	124499	40255	6212	15.4		13292	33		153354	38688	4245	11		8788	22.7		170651	33952	3179	9.4		7622	22.4
Cervix uteri	20656	7490	57	0.8		887	11.8		18170	6380	-16	-0.3		779	12.2		14253	5114	298	5.8		743	14.5
Corpus uteri	17562	4715	382	8.1		1321	28		19170	4903	577	11.8		964	19.7		20711	4607	253	5.5		973	21.1
Ovary	22861	15966	959	6		2353	14.7		25241	17413	1561	9		2282	13.1		26261	17584	1680	9.6		2285	13
Prostate	54318	29286	3905	13.3		7136	24.4		77728	35391	6898	19.5		11391	32.2		103045	31822	4844	15.2		7088	22.3
Testis	6098	490	-6	-1.1		15	3.1		7311	363	-55	-15.2		-46	-12.6		8676	227	-206	-90.8		-180	-79.3
Bladder	52697	18764	-760	-4.1		2444	13		59173	18859	453	2.4		1563	8.3		55925	19608	217	1.1		942	4.8
Kidney	15922	9766	1612	16.5		1944	19.9		20445	11926	2554	21.4		3103	26		23212	12487	2559	20.5		3412	27.3
Brain	12714	10739	336	3.1		576	5.4		15331	12823	219	1.7		805	6.3		16224	13825	254	1.8		1103	8
Hodgkin's disease	5830	1544	109	7.1		166	10.7		5987	1392	129	9.2		161	11.5		6122	1119	38	3.4		155	13.9
Non-Hodgkin lymphoma	25195	13909	419	3		1052	7.6		32180	16663	1069	6.4		1236	7.4		36941	17635	314	1.8		1326	7.5
Multiple myeloma	11497	9154	967	10.6		1032	11.3		13193	10086	813	8.1		1715	17		14507	10503	651	6.2		1196	11.4
Leukaemia	16352	11741	471	4		1789	15.2		22894	14636	95	0.6		1270	8.7		25703	14804	17	0.1		1047	7.1
Other cancers3
GB survival higher4	7211	2499	-226	-9.04362		-139	-2.22578		21105	11485	-402	-3.50022		0	NA		22406	10991	-823	-7.48794		-176	-7.9315
GB survival lower4	36283	23929	1182	4.93961		2117	10.489		31231	20069	828	4.12577		1662	5.26716		35533	22321	943	4.22472		2162	6.95333
All cancers (over five-year period)
GB survival higher4	91551	27853	-1368	-0.263201		-139	-0.0267434		114384	73807	-1344	-0.243213		-46	-0.00832426		63078	17461	-1451	-0.27361		-356	-0.0671298
GB survival lower4	748000	491902	29064	5.59187		60093	11.5618		852134	478795	31920	5.77631		60015	10.8604		957708	512855	27999	5.27968		50373	9.49868
Total	839551	519755							966518	552602							1020786	530316
All cancers (annual avoidable deaths)
GB survival higher4			-273.6			-27.8					-268.8			-9.2					-290.2			-71.2
GB survival lower4			5812.8			12018.6					6384			12003					5599.8			10074.6
1 Difference between the number of deaths observed among cancer patients within five years of diagnosis, and the number expected from background mortality by age and sex in Britain (see text)
2 Based on relative survival estimates from EUROCARE-2 study for 1985-89 patients, EUROCARE-3 study for 1990-94 patients and EUROCARE-4 study for 1995-99 patients (see text).
3 Sum for seventeen other cancers, analysed separately (see below).
4 Numbers of avoidable deaths summed separately according to whether survival in Great Britain was higher or lower than the mean (or highest) European survival estimate
	Patients diagnosed in Great Britain during 1985-89								Patients diagnosed in Great Britain during 1990-94								Patients diagnosed in Great Britain during 1995-99
			Avoidable deaths based on:								Avoidable deaths based on:								Avoidable deaths based on:
			Mean European survival2			Highest European survival2					Mean European survival2			Highest European survival2					Mean European survival2			Highest European survival2
Malignancy	No. of patients	Excess deaths1	No.	%		No.	%		No. of patients	Excess deaths1	No.	%		No.	%		No. of patients	Excess deaths1	No.	%		No.	%
Other cancers analysed in the EUROCARE studies
Biliary tract	5553	4984	42	0.8		-7	-0.1		5891	5203	-10	-0.2		39	0.7		5359	4642	-70	-1.5		55	1.2
Bone	1430	687	52	7.5		192	28		1417	682	38	5.6		108	15.9		1774	792	86	10.9		162	20.4
Choroid	904	197	-52	-26.1		-101	-51		953	249	-32	-12.9		8	3		963	195	-88	-45		-45	-22.9
Hypopharynx	1815	1419	106	7.5		147	10.3		2004	1560	96	6.2		105	6.8		1980	1524	88	5.8		116	7.6
Lip	1453	92	-57	-62		12	13.2		1399	76	-32	-41.4		23	30.4		1462	38	-30	-79		0	-1.1
Liver	4092	3954	117	3		124	3.1		5743	5379	23	0.4		79	1.5		7141	6660	124	1.9		195	2.9
Nasal cavities	1705	973	121	12.4		108	11.1		1876	1066	93	8.7		160	15		1685	867	12	1.4		100	11.6
Nasopharynx	875	571	97	17		35	6.1		869	524	68	12.9		111	21.2		987	538	59	11		116	21.6
Oropharynx	1639	1064	46	4.3		-31	-2.9		2222	1351	-64	-4.7		32	2.4		2599	1395	-124	-8.9		54	3.9
Penis	1471	433	41	9.4		24	5.5		1630	426	-18	-4.3		6	1.4		2006	501	-34	-6.8		37	7.3
Pleura	3423	3278	14	0.4		7	0.2		5421	5173	57	1.1		87	1.7		6511	6253	128	2.1		179	2.9
Salivary glands	1414	549	55	10.1		155	28.2		1935	824	90	10.9		147	17.8		2200	810	31	3.9		129	15.9
Small intestine	1637	1143	103	9		134	11.7		1991	1396	202	14.4		217	15.5		2664	1664	164	9.9		325	19.5
Soft tissues	4293	1922	90	4.7		411	21.4		5207	2344	16	0.7		106	4.5		5237	2216	70	3.2		265	12
Thyroid gland	3867	1161	175	15.1		321	27.6		4768	1121	145	13		193	17.2		5354	997	181	18.2		280	28.1
Tongue	3069	1791	123	6.9		231	12.9		3796	1998	-93	-4.7		106	5.3		4565	2196	-196	-8.9		149	6.8
Vagina, vulva	4854	2210	-117	-5.3		216	9.8		5214	2182	-153	-7		135	6.2		5452	2024	-281	-13.9		-131	-6.5
GB survival higher4	7211	2499	-226			-139			21105	11485	-402			0			22406	10991	-823			-176
GB survival lower4	36283	23929	1182			2117			31231	20069	828			1662			35533	22321	943			2162

## Sheet: Table 3
Table 3: 3% sensitivity analysis
Avoidable deaths - number of deaths (and percentage of excess deaths1) that would be avoidable in Great Britain within five years of diagnosis, based on the mean (or the highest) survival estimates for 13 other countries in Europe: selected cancers, adults (15-99 years) diagnosed during 1985-89, 1990-94 and 1995-99: assuming that survival in Britain was 3% higher for each cancer than actually rep…
	Patients diagnosed in Great Britain during 1985-89								Patients diagnosed in Great Britain during 1990-94								Patients diagnosed in Great Britain during 1995-99
			Avoidable deaths based on:								Avoidable deaths based on:								Avoidable deaths based on:
			Mean European survival2			Highest European survival2					Mean European survival2			Highest European survival2					Mean European survival2			Highest European survival2
Malignancy	No. of patients	Excess deaths1	No.	%		No.	%		No. of patients	Excess deaths1	No.	%		No.	%		No. of patients	Excess deaths1	No.	%		No.	%
Oral cavity	4107	2105	-6	-0.3		524	24.9		4993	2269	-314	-13.8		54	2.4		5527	2454	-272	-11.1		186	7.6
Oesophagus	21959	20107	210	1		246	1.2		27409	24891	-228	-0.9		314	1.3		29078	26338	187	0.7		619	2.3
Stomach	48192	42690	3460	8.1		5083	11.9		46755	40545	3640	9		5020	12.4		41705	35450	3087	8.7		4123	11.6
Colon	74591	43077	3498	8.1		6808	15.8		86095	45939	3591	7.8		6180	13.5		88908	44047	3402	7.7		4726	10.7
Rectum	46859	27641	1292	4.7		3258	11.8		52605	28476	1145	4		3702	13		56312	27013	561	2.1		2237	8.3
Pancreas	24822	23989	180	0.7		117	0.5		26462	25327	-105	-0.4		71	0.3		26002	25058	104	0.4		351	1.4
Larynx	8019	2601	-324	-12.4		468	18		8934	2971	-333	-11.2		190	6.4		9761	3343	-45	-1.3		443	13.2
Lung	163781	153104	3385	2.2		6356	4.2		168693	156290	3543	2.3		7183	4.6		156854	145232	4782	3.3		6458	4.4
Melanoma	17526	3308	-228	-6.9		613	18.5		22059	3713	-125	-3.4		908	24.5		26469	3537	-383	-10.8		344	9.7
Breast	124499	39429	5526	14		12675	32.1		153354	37564	3255	8.7		7842	20.9		170651	32612	1995	6.1		6482	19.9
Cervix uteri	20656	7361	-69	-0.9		769	10.5		18170	6264	-130	-2.1		673	10.7		14253	5024	213	4.2		663	13.2
Corpus uteri	17562	4589	271	5.9		1219	26.6		19170	4763	455	9.6		846	17.8		20711	4450	113	2.5		840	18.9
Ovary	22861	15899	905	5.7		2312	14.5		25241	17337	1504	8.7		2233	12.9		26261	17499	1617	9.2		2228	12.7
Prostate	54318	29286	3905	13.3		7136	24.4		77728	34976	6672	19.1		11208	32		103045	31124	4372	14		6638	21.3
Testis	6098	435	-61	-14.1		-40	-9.2		7311	295	-125	-42.2		-115	-39		8676	144	-292	-202.6		-266	-184.3
Bladder	52697	18431	-1032	-5.6		2203	12		59173	18464	147	0.8		1267	6.9		55925	19252	-58	-0.3		674	3.5
Kidney	15922	9706	1576	16.2		1911	19.7		20445	11843	2507	21.2		3061	25.8		23212	12382	2493	20.1		3354	27.1
Brain	12714	10720	320	3		563	5.2		15331	12799	197	1.5		788	6.2		16224	13801	234	1.7		1091	7.9
Hodgkin's disease	5830	1502	68	4.6		125	8.3		5987	1347	85	6.3		117	8.7		6122	1070	-11	-1		108	10.1
Non-Hodgkin lymphoma	25195	13798	324	2.3		963	7		32180	16511	944	5.7		1112	6.7		36941	17446	150	0.9		1172	6.7
Multiple myeloma	11497	9131	958	10.5		1023	11.2		13193	10056	796	7.9		1706	17		14507	10463	624	6		1175	11.2
Leukaemia	16352	11696	438	3.7		1769	15.1		22894	14555	28	0.2		1214	8.3		25703	14697	-73	-0.5		967	6.6
Other cancers3
GB survival higher4	7211	2454	-265	-10.7987		-156	-2.50522		21105	11392	-485	-4.25737		0	NA		22406	10880	-924	-8.49265		-211	-9.68779
GB survival lower4	36283	23808	1088	4.56989		2008	10.0225		31231	19959	736	3.68756		1505	4.80048		35533	22192	837	3.77163		2005	6.48993
All cancers (over five-year period)
GB survival higher4	95658	29334	-1916	-0.370695		-156	-0.0301818		136443	77122	-1845	-0.336344		-115	-0.0209645		160589	55377	-2058	-0.391621		-477	-0.0907693
GB survival lower4	743893	487533	27335	5.28859		58109	11.2425		830075	471424	29245	5.33137		57194	10.4265		860197	470131	24771	4.71372		46884	8.92165
Total	839551	516867							966518	548546							1020786	525508
All cancers (annual avoidable deaths)
GB survival higher4			-383.2			-31.2					-369			-23					-411.6			-95.4
GB survival lower4			5467			11621.8					5849			11438.8					4954.2			9376.8
1 Difference between the number of deaths observed among cancer patients within five years of diagnosis, and the number expected from background mortality by age and sex in Britain (see text)
2 Based on relative survival estimates from EUROCARE-2 study for 1985-89 patients, EUROCARE-3 study for 1990-94 patients and EUROCARE-4 study for 1995-99 patients (see text).
3 Sum for seventeen other cancers, analysed separately (see below).
4 Numbers of avoidable deaths summed separately according to whether survival in Great Britain was higher or lower than the mean (or highest) European survival estimate
	Patients diagnosed in Great Britain during 1985-89								Patients diagnosed in Great Britain during 1990-94								Patients diagnosed in Great Britain during 1995-99
			Avoidable deaths based on:								Avoidable deaths based on:								Avoidable deaths based on:
			Mean European survival2			Highest European survival2					Mean European survival2			Highest European survival2					Mean European survival2			Highest European survival2
Malignancy	No. of patients	Excess deaths1	No.	%		No.	%		No. of patients	Excess deaths1	No.	%		No.	%		No. of patients	Excess deaths1	No.	%		No.	%
Other cancers analysed in the EUROCARE studies
Biliary tract	5553	4978	38	0.8		-12	-0.2		5891	5196	-16	-0.3		34	0.7		5359	4635	-77	-1.7		50	1.1
Bone	1430	680	45	6.7		187	27.6		1417	675	32	4.7		103	15.2		1774	782	78	10		154	19.7
Choroid	904	191	-58	-30.6		-108	-56.6		953	242	-39	-15.9		1	0.6		963	187	-95	-50.9		-52	-27.6
Hypopharynx	1815	1415	104	7.3		145	10.2		2004	1555	93	6		103	6.6		1980	1519	85	5.6		113	7.4
Lip	1453	79	-68	-86.2		2	2.6		1399	63	-42	-66.4		13	21		1462	24	-41	-171.3		-11	-46.7
Liver	4092	3953	117	3		124	3.1		5743	5375	20	0.4		80	1.5		7141	6656	121	1.8		193	2.9
Nasal cavities	1705	966	116	12		103	10.7		1876	1058	87	8.3		155	14.6		1685	859	5	0.6		95	11
Nasopharynx	875	568	95	16.8		33	5.7		869	521	65	12.5		109	20.9		987	534	56	10.4		111	20.8
Oropharynx	1639	1058	42	3.9		-36	-3.4		2222	1342	-72	-5.4		24	1.8		2599	1383	-136	-9.8		44	3.2
Penis	1471	423	33	7.8		16	3.8		1630	415	-28	-6.7		-3	-0.8		2006	487	-47	-9.6		25	5.1
Pleura	3423	3276	13	0.4		6	0.2		5421	5171	56	1.1		86	1.7		6511	6251	128	2		179	2.9
Salivary glands	1414	540	48	9		149	27.6		1935	813	81	10		139	17.1		2200	796	20	2.5		118	14.8
Small intestine	1637	1138	100	8.8		131	11.5		1991	1390	199	14.3		214	15.4		2664	1654	157	9.5		320	19.4
Soft tissues	4293	1899	71	3.7		394	20.8		5207	2316	-9	-0.4		82	3.5		5237	2186	45	2.1		242	11.1
Thyroid gland	3867	1135	152	13.4		298	26.3		4768	1085	112	10.3		161	14.8		5354	955	142	14.9		242	25.3
Tongue	3069	1779	114	6.4		223	12.5		3796	1981	-110	-5.5		92	4.6		4565	2173	-218	-10		130	6
Vagina, vulva	4854	2184	-139	-6.4		197	9		5214	2153	-178	-8.3		112	5.2		5452	1991	-310	-15.6		-159	-8
GB survival higher4	7211	2454	-265			-156			21105	11392	-485			0			22406	10880	-924			-211
GB survival lower4	36283	23808	1088			2008			31231	19959	736			1505			35533	22192	837			2005
